# Supplementary material for: Vaginal Lactobacillus Impair Candida Dimorphic Switching and Biofilm Formation
Source: Microorganisms. 2022 Oct 21;10(10):2091. doi: 10.3390/microorganisms10102091 (PMC9609122; doi:10.3390/microorganisms10102091)
Supplement: Supplementary file 1 [file microorganisms-10-02091-s001.zip]

Archive with 1 entries (1 files):
- microorganisms-1935716-supplementary.pdf
